# Supplementary material for: Molecular Characterization, Expression, Evolutionary Selection, and Biological Activity Analysis of CD68 Gene from Megalobrama amblycephala
Source: Int J Mol Sci. 2022 Oct 28;23(21):13133. doi: 10.3390/ijms232113133 (PMC9656401; doi:10.3390/ijms232113133)
Supplement: Supplementary file 1 [file ijms-23-13133-s001.zip]

Archive with 1 entries (1 files):
- ijms-1862541-supplementary.pdf
